# Supplementary material for: Wet-Spun Chitosan–Sodium Caseinate Fibers for Biomedicine: From Spinning Process to Physical Properties
Source: Int J Mol Sci. 2024 Feb 1;25(3):1768. doi: 10.3390/ijms25031768 (PMC10855522; doi:10.3390/ijms25031768)
Supplement: Supplementary file 1 [file ijms-25-01768-s001.zip]

Archive with 1 entries (1 files):
- ijms-2791135-supplementary.pdf
